# Supplementary material for: A Multidisciplinary Evaluation of Three-Dimensional Polycaprolactone Bioactive Glass Scaffolds for Bone Tissue Engineering Purposes
Source: Materials (Basel). 2024 May 17;17(10):2413. doi: 10.3390/ma17102413 (PMC11122918; doi:10.3390/ma17102413)
Supplement: Supplementary file 1 [file materials-17-02413-s001.zip]

Archive with 1 entries (1 files):
- materials-2964524-supplementary.pdf
